# Supplementary material for: Circular RNA hsa_circ_0002268 (PHACTR1) Is Specific to Gestational Diabetes Mellitus in a Polish Pregnant Population
Source: Int J Mol Sci. 2024 Jun 27;25(13):7040. doi: 10.3390/ijms25137040 (PMC11241481; doi:10.3390/ijms25137040)
Supplement: Supplementary file 1 [file ijms-25-07040-s001.zip]

Archive with 1 entries (1 files):
- ijms-3042593-supplementary.pdf
